# Supplementary material for: Synthesis, Structural Analysis, and Peroxidase-Mimicking Activity of AuPt Branched Nanoparticles
Source: Nanomaterials (Basel). 2024 Jul 8;14(13):1166. doi: 10.3390/nano14131166 (PMC11243270; doi:10.3390/nano14131166)
Supplement: Supplementary file 1 [file nanomaterials-14-01166-s001.zip]

Archive with 1 entries (1 files):
- nanomaterials-3064490-supplementary.pdf
